# Supplementary material for: A human tissue-based functional assay platform to evaluate the immune function impact of small molecule inhibitors that target the immune system
Source: PLoS One. 2017 Jul 18;12(7):e0180870. doi: 10.1371/journal.pone.0180870 (PMC5515432; doi:10.1371/journal.pone.0180870)
Supplement: S1 Table — IC50 values are corrected for plasma protein binding, except for assay controls in some of the assays. (XLSX) [file pone.0180870.s003.xlsx]

## Sheet: Assays
No.	Function	Tissue	Stimulation	Readout	Readout time	Method	Positive control
1	T cell function	PBMC	Anti-CD3 + anti-CD28	IL-2	24 h	MSD	JAK inhibitor/cyclosporine A
2		PBMC	Anti-CD3 + anti-CD28	CD4+ T cell proliferation	72 h	Flow Cyt	JAK inhibitor/cyclosporine A
3		PBMC	Anti-CD3 + anti-CD28	CD8+ T cell proliferation	72 h	Flow Cyt	JAK inhibitor/cyclosporine A
4	NK cell function	PBMC	Incubation with NK-cell target cells (K562 cells)	Viability dye uptake in target (K562 cells)	2 h	Flow Cyt	Latrunculin A
5	Phagocyte function	Whole blood	Incubation with opsonized bacteria	ROS production in neutrophils	10 min	Flow Cyt	Diphenyliodonium chloride (DPI)
6		Whole blood	Incubation with opsonized bacteria	ROS production in neutrophils	10 min	Flow Cyt	Diphenyliodonium chloride (DPI)
7	TLR responses	PBMC	Poly I:C (TLR3 ligand)	IP-10	24 h	MSD	Bay11-7082
8		PBMC	CL267 (TLR7 ligand)	IL-6	24h	MSD	Bay11-7082
9		PBMC	ODN 2395 (TLR9 ligand)	IL-6	24 h	MSD	Bay11-7082

## Sheet: IC50 values
	NKTest	PB_Neut	PB_Mono	Tcell_IL2	Tcell_CD8+	Tcell_CD4+	TLR3	TLR7	TLR9
PI3Kd inhibitor 1	1427.86			21.71			506.7	1733.4	8.2
PI3Kd inhibitor 2				48.16			668.6		116.6
SYK/ZAP70 inhibitor 1	509.19	64.26		29.89	375.54	230.97	433.3	797.3	62.4
SYK/ZAP70 inhibitor 2	1955.52			199.58	2445.12	1439.04		7.8	262.3
SYK/ZAP70 inhibitor 3	5680			78.76	358.68	196.68	60.6	205.4	53.4
BTK inhibitor 1		6.36	173.8	48.13		5560			4.4
BTK inhibitor 2		30.27	849	309.29		4025.84	412.9		7290.1
JAK inhibitor 1	65926	353.92		1255	9355	858.3	61.1	547.2	26
JAK inhibitor 2	3269.61			60.59	1041.42	137.55	1.5
IRAK4 inhibitor 1	990.3							28.9	1809
IRAK4 inhibitor 2	2322						1157	78.3
Methotrexate				4955	10.52	5.88
Mycophenolate Mofetil				571.4	833.9	550			2171.9
Prednisolone	23145			75.55			921.1	31.7	33.2
Leflunomide	49116				118004	42150			25.4
Rapamycin		601.4	128.4				395.6	586.7
Cyclosporine A	6496			65.92	6297	4057	5.6		2.6
Assay control	212.9	33.84	28.88	69.86	6297	4057	27.89	85.92	427.6
	IC50 values corrected for plasma protein binding

## Sheet: NKTest
NKTest	IC50 (nM)	Max inhibition
PI3Kd inhibitor
SYK/ZAP70 inhibitor	509.19	68.1
JAK inhibitor	3269.61	105.8
BTK inhibitor
IRAK4 inhibitor	990.3	42.62
Methotrexate
Mycophenolate Mofetil
Prednisolone	21524.8	29.62
Leflunomide	48133.7	45.23
Rapamycin
Cyclosporine A	584.64	63.49
Assay control	114.6	98.32
	IC50 values corrected for plasma protein binding

## Sheet: Tcell_CD8+
Tcell_CD8	IC50 (nM)	Max inhibition
PI3Kd inhibitor
SYK/ZAP70 inhibitor	375.54	88.99
JAK inhibitor	1041.42	99.62
BTK inhibitor
IRAK4 inhibitor
Methotrexate	10.52	36.14
Mycophenolate Mofetil	833.9	79.19
Prednisolone
Leflunomide	118004	44.09
Rapamycin
Cyclosporine A	6297	66.66
Assay control	6297	66.66
	IC50 values corrected for plasma protein binding

## Sheet: Tcell_CD4
Tcell_CD4	IC50 (nM)	Max inhibition
PI3Kd inhibitor
SYK/ZAP70 inhibitor	230.97	95.88
JAK inhibitor	137.55	97.31
BTK inhibitor	5560	54.45
IRAK4 inhibitor
Methotrexate	5.88	35.29
Mycophenolate Mofetil	550	86.68
Prednisolone
Leflunomide	42150	77.66
Rapamycin
Cyclosporine A	4057	69.03
Assay control	4057	69.03
	IC50 values corrected for plasma protein binding

## Sheet: Tcell_IL2
Tcell_IL2	IC50 (nM)	Max inhibition
PI3Kd inhibitor	48.16	68.06
SYK/ZAP70 inhibitor	29.89	101.9
JAK inhibitor	60.59	92.97
BTK inhibitor	48.13	98.16
IRAK4 inhibitor
Methotrexate	4955	27.8
Mycophenolate Mofetil	571.4	49.64
Prednisolone	75.55	71.87
Leflunomide
Rapamycin
Cyclosporine A	65.92	80.53
Assay control	69.86	77.46
	IC50 values corrected for plasma protein binding

## Sheet: PB_Neut
PB_Neut	IC50 (nM)	Max inhibition
PI3Kd inhibitor
SYK/ZAP70 inhibitor	64.26	61.96
JAK inhibitor
BTK inhibitor	6.36	55.32
IRAK4 inhibitor
Methotrexate
Mycophenolate Mofetil
Prednisolone
Leflunomide
Rapamycin	601.4	36.53
Cyclosporine A
Assay control	33.84	97.43
	IC50 values corrected for plasma protein binding

## Sheet: PB_Mono
PB_Mono	IC50 (nM)	Max inhibition
PI3Kd inhibitor
SYK/ZAP70 inhibitor
JAK inhibitor
BTK inhibitor	173.8	55.64
IRAK4 inhibitor
Methotrexate
Mycophenolate Mofetil
Prednisolone
Leflunomide
Rapamycin	128.4	13.41
Cyclosporine A
Assay control	28.88	95.64
	IC50 values corrected for plasma protein binding

## Sheet: TLR3
TLR3	IC50 (nM)	Max inhibition
PI3Kd inhibitor	718.9	113.4
SYK/ZAP70 inhibitor	1313	105.5
JAK inhibitor	3.03	98.99
BTK inhibitor
IRAK4 inhibitor
Methotrexate
Mycophenolate Mofetil
Prednisolone	990.4	58.15
Leflunomide
Rapamycin	1720	107.2
Cyclosporine A	62.33	93.09
Assay control	27.89	104.2
	IC50 values corrected for plasma protein binding

## Sheet: TLR7
TLR7	IC50 (nM)	Max inhibition
PI3Kd inhibitor
SYK/ZAP70 inhibitor
JAK inhibitor
BTK inhibitor
IRAK4 inhibitor	28.94	96.02
Methotrexate
Mycophenolate Mofetil
Prednisolone	34.1	93.77
Leflunomide
Rapamycin	2551	72.11
Cyclosporine A
Assay control	85.92	101.6
	IC50 values corrected for plasma protein binding

[truncated: 1 more sheets: TLR9]
